# Supplementary material for: Src1 is a Protein of the Inner Nuclear Membrane Interacting with the Dictyostelium Lamin NE81
Source: Cells. 2016 Mar 18;5(1):13. doi: 10.3390/cells5010013 (PMC4810098; doi:10.3390/cells5010013)
Supplement: Supplementary file 1 [file cells-05-00013-s001.zip]

Archive with 15 entries (12 files):
- final movs./
- final movs./.DS_Store
- __MACOSX/
- __MACOSX/final movs./
- __MACOSX/final movs./._.DS_Store
- final movs./Movie1.mov
- __MACOSX/final movs./._Movie1.mov
- final movs./Movie2.mov
- __MACOSX/final movs./._Movie2.mov
- final movs./Movie3.mov
- __MACOSX/final movs./._Movie3.mov
- final movs./Movie4.mov
- __MACOSX/final movs./._Movie4.mov
- final movs./Movie5.mov
- __MACOSX/final movs./._Movie5.mov
